# Supplementary material for: Genetic Instability among Hitnü People Living in Colombian Crude-Oil Exploitation Areas
Source: Int J Environ Res Public Health. 2022 Sep 6;19(18):11189. doi: 10.3390/ijerph191811189 (PMC9517229; doi:10.3390/ijerph191811189)
Supplement: Supplementary file 1 [file ijerph-19-11189-s001.zip]

Archive with 1 entries (1 files):
- ijerph-1848859-supplementary.pdf
